# Supplementary material for: Ratiometric Near-Infrared Fluorescence Liposome Nanoprobe for H2S Detection In Vivo
Source: Molecules. 2023 Feb 16;28(4):1898. doi: 10.3390/molecules28041898 (PMC9961796; doi:10.3390/molecules28041898)
Supplement: Supplementary file 1 [file molecules-28-01898-s001.zip]

Archive with 1 entries (1 files):
- molecules-2198724-supplementary.pdf
